# Supplementary material for: Searching for Novel HDAC6/Hsp90 Dual Inhibitors with Anti-Prostate Cancer Activity: In Silico Screening and In Vitro Evaluation
Source: Pharmaceuticals (Basel). 2024 Aug 15;17(8):1072. doi: 10.3390/ph17081072 (PMC11357446; doi:10.3390/ph17081072)
Supplement: Supplementary file 1 [file pharmaceuticals-17-01072-s001.zip]

Archive with 1 entries (1 files):
- pharmaceuticals-3149290-supplementary.pdf
